# Supplementary material for: Selection Signatures in the Genome of Dzhalgin Merino Sheep Breed
Source: Animals (Basel). 2025 Sep 30;15(19):2871. doi: 10.3390/ani15192871 (PMC12523943; doi:10.3390/ani15192871)
Supplement: Supplementary file 1 [file animals-15-02871-s001.zip]

Archive with 8 entries (8 files):
- Figure S1.png
- Figure S2 .png
- Table S1.xlsx
- Table S2.xlsx
- Table S3.csv
- Table S4.csv
- Table S5.csv
- Table S6.csv
