# Supplementary material for: Selection Signatures in the Genome of Dzhalgin Merino Sheep Breed
Source: Animals (Basel). 2025 Sep 30;15(19):2871. doi: 10.3390/ani15192871 (PMC12523943; doi:10.3390/ani15192871)
Supplement: Supplementary file 1 [file animals-15-02871-s001.zip › Table S1.xlsx]

## Sheet: Aust
external_gene_name	chromosome_name	start_position	end_position	methods
ROBO1	1	147003003	148287776	LD/xp-nSL
EPHA6	1	161983416	162956135	FST/LD/xp-nSL
MLLT3	2	88758671	89034712	FST/xp-nSL
AGBL4	1	23022347	24515664	LD/xp-nSL
ELAVL4	1	24550963	24717925	FST/LD/xp-nSL
DMRTA2	1	24912895	24918600	LD/xp-nSL
FAF1	1	24934841	25423816	FST/LD
CDKN2C	1	25430764	25436757	FST/LD
EPS15	1	25791210	25993424	FST/LD
USP24	1	29418256	29589219	FST/LD
ADAMTS5	1	130018998	130071719	FST/xp-nSL
ADAMTS1	1	130174835	130184281	FST/xp-nSL
EPHA3	1	158113742	158517935	LD/xp-nSL
ARL6	1	162972268	163007727	LD/xp-nSL
CRYBG3	1	163027934	163151757	LD/xp-nSL
RIOX2	1	163152919	163185304	LD/xp-nSL
DMRT3	2	69240215	69254564	FST/xp-nSL
DMRT2	2	69316124	69859343	FST/xp-nSL
LRP1B	2	168072411	170262605	FST/xp-nSL
FBXO11	3	76551444	76662150	FST/xp-nSL
DOCK4	4	57735146	58206870	FST/xp-nSL
OSBPL3	4	72445428	72641778	FST/xp-nSL
GRM8	4	92332526	93215014	FST/xp-nSL
UBL5	5	12270985	12308789	FST/xp-nSL
PIN1	5	12285682	12297984	FST/xp-nSL
OLFM2	5	12302569	12376693	FST/xp-nSL
COL5A3	5	12395451	12441389	FST/xp-nSL
RDH8	5	12443686	12450305	FST/xp-nSL
OR2G3	5	38710872	38711801	FST/xp-nSL
OR13G1	5	38830701	38831624	FST/xp-nSL
OR6F1	5	38862280	38863206	FST/xp-nSL
PDGFRA	6	70439168	70487320	FST/xp-nSL
CYTL1	6	104823565	104828526	FST/xp-nSL
MSX1	6	104950900	104955183	FST/xp-nSL
C14orf39	7	70686465	70767982	FST/xp-nSL
AFG1L	8	28959574	29158516	FST/xp-nSL
CNR1	8	49137833	49170357	FST/xp-nSL
SPACA1	8	49254868	49286312	FST/xp-nSL
TRAPPC9	9	16127472	16515866	FST/xp-nSL
KCNK9	9	16543894	16645032	FST/xp-nSL
ST3GAL1	9	20960131	21050187	FST/xp-nSL
ZHX2	9	29804395	29984269	FST/xp-nSL
NBEA	10	26062232	26728483	LD/xp-nSL
MAB21L1	10	26280048	26283731	LD/xp-nSL
STARD13	10	27815971	28319778	FST/LD
PDS5B	10	28614400	28790756	LD/xp-nSL
N4BP2L2	10	28818001	28837523	LD/xp-nSL
N4BP2L1	10	28891281	28927548	LD/xp-nSL
ZAR1L	10	28969623	29046039	LD/xp-nSL
FRY	10	29030224	29463653	LD/xp-nSL
SLC7A1	10	31229540	31287000	FST/LD
CDX2	10	32363890	32370374	FST/LD
PDX1	10	32397584	32402746	FST/LD
ATP8A2	10	33653580	34119315	LD/xp-nSL
ERN1	11	47996702	48080247	FST/xp-nSL
TEX2	11	48097801	48208926	FST/xp-nSL
VPS13D	12	40469676	40734646	FST/xp-nSL
DHX9	12	63344978	63389400	FST/xp-nSL
SHCBP1L	12	63392406	63431182	FST/xp-nSL
OSMR	16	35664123	35729643	LD/xp-nSL
LIFR	16	35998833	36103709	LD/xp-nSL
CPLANE1	16	37204091	37308557	FST/LD
NIPBL	16	37323962	37521893	FST/LD
C1QTNF3	16	39884928	39917436	LD/xp-nSL
AMACR	16	39921628	39937392	LD/xp-nSL
SLC45A2	16	39944700	39979695	LD/xp-nSL
RXFP3	16	39987279	39988688	LD/xp-nSL
ADAMTS12	16	40028262	40429556	LD/xp-nSL
TARS1	16	40466956	40491117	LD/xp-nSL
NPR3	16	41053435	41148656	LD/xp-nSL
RBMS3	19	2995063	4681294	FST/xp-nSL
FOXP1	19	30217369	30745668	FST/xp-nSL
DEUP1	21	999477	1127743	FST/xp-nSL
CC2D2B	22	17140114	17232443	FST/xp-nSL
CCNJ	22	17243641	17261428	FST/xp-nSL
ZNF518A	22	17290399	17351658	FST/xp-nSL
RBM20	22	30726831	30916376	FST/xp-nSL
CDH20	23	60200297	60416297	FST/xp-nSL
RBFOX1	24	4775521	7189959	FST/xp-nSL
LIMK1	24	33700216	33725850	FST/xp-nSL
ELN	24	33738523	33770981	FST/xp-nSL
MAP3K21	25	5583045	5641679	FST/xp-nSL
