# Supplementary material for: Selection Signatures in the Genome of Dzhalgin Merino Sheep Breed
Source: Animals (Basel). 2025 Sep 30;15(19):2871. doi: 10.3390/ani15192871 (PMC12523943; doi:10.3390/ani15192871)
Supplement: Supplementary file 1 [file animals-15-02871-s001.zip › Table S2.xlsx]

## Sheet: Ramb
external_gene_name	chromosome_name	start_position	end_position	methods
ROBO1	1	147003003	148287776	LD/xp-nSL
EPHA6	1	161983416	162956135	FST/LD
MLLT3	2	88758671	89034712	FST/xp-nSL
CTSK	1	100755954	100766933	FST/xp-nSL
ARNT	1	100770128	100836478	FST/xp-nSL
ROBO2	1	144018623	145913102	FST/LD
GBE1	1	150045014	150352134	LD/xp-nSL
OPA1	1	194588338	194670164	FST/xp-nSL
PAX5	2	51663001	51843655	FST/xp-nSL
HMCN2	3	6154420	6327489	FST/xp-nSL
TRHDE	3	108387178	108837980	FST/LD
ATXN7L3B	3	110566006	110577550	FST/LD
THSD7A	4	20391880	20872392	FST/LD
GRID2	6	31390909	33068367	FST/LD
CCSER1	6	33699466	35188219	FST/LD
HERC6	6	36964248	37018509	FST/LD
PPM1K	6	37115091	37139241	FST/LD
ABCG2	6	37142611	37275041	FST/LD
MEPE	6	37519813	37531618	FST/LD
IBSP	6	37552005	37565582	FST/LD
LCORL	6	38052622	38222929	FST/LD
SLIT2	6	40397721	40800896	FST/LD
PACRGL	6	40843257	40862430	FST/LD
KCNIP4	6	40863346	42176271	FST/LD
DHX15	6	44702866	44757970	FST/LD
SOD3	6	44891145	44967333	FST/LD
CCDC149	6	44977178	45093202	FST/LD
LGI2	6	45162291	45190685	FST/LD
ZCCHC4	6	45434535	45493322	FST/LD
ANAPC4	6	45499733	45535112	FST/LD
EXOC1	6	71999717	72054238	FST/xp-nSL
RYR3	7	26921919	27498086	FST/xp-nSL
POLR2M	7	50691496	50702433	LD/xp-nSL
MYZAP	7	50720778	50849287	LD/xp-nSL
CGNL1	7	50879989	51020112	LD/xp-nSL
MNS1	7	52009277	52109737	FST/LD
TEX9	7	52100253	52352253	FST/LD
NEDD4	7	52558007	52701489	FST/LD
RSL24D1	7	53229948	53244683	FST/LD
UNC13C	7	53792705	54458462	LD/xp-nSL
FUT9	8	40902167	41154886	FST/xp-nSL
UBL3	10	31096953	31143375	LD/xp-nSL
NCBP3	11	24342336	24367753	FST/LD
CAMKK1	11	24372945	24402636	FST/LD
P2RX1	11	24407239	24425717	FST/LD
ATP2A3	11	24431368	24465630	FST/LD
ZZEF1	11	24496824	24588889	FST/LD
ANKFY1	11	24599467	24669433	FST/LD
UBE2G1	11	24673175	24760421	FST/LD
SMTNL2	11	24968305	24990052	FST/LD
FBXO39	11	25017172	25025999	FST/LD
XAF1	11	25026952	25039751	FST/LD
SLC13A5	11	25067276	25093830	FST/LD/xp-nSL
MED31	11	25116307	25125178	FST/LD/xp-nSL
KIAA0753	11	25126664	25190368	FST/LD/xp-nSL
PITPNM3	11	25207494	25300653	LD/xp-nSL
PIMREG	11	25302904	25306486	LD/xp-nSL
AIPL1	11	25312074	25322157	LD/xp-nSL
WSCD1	11	25538454	25570219	LD/xp-nSL
NLRP1	11	25911893	25944210	LD/xp-nSL
MIS12	11	25952548	25958410	LD/xp-nSL
DERL2	11	25957828	25968863	LD/xp-nSL
DHX33	11	25975097	25997142	LD/xp-nSL
C1QBP	11	25999383	26005184	LD/xp-nSL
RPAIN	11	26004244	26012034	LD/xp-nSL
NUP88	11	26011768	26034022	LD/xp-nSL
RABEP1	11	26034030	26126117	LD/xp-nSL
ZFP3	11	26129509	26260979	LD/xp-nSL
KIF1C	11	26268157	26289998	LD/xp-nSL
INCA1	11	26288681	26296249	FST/LD
CAMTA2	11	26296692	26312203	FST/LD
SPAG7	11	26312393	26316546	FST/LD
ENO3	11	26317337	26323951	FST/LD
RNF167	11	26327709	26333163	FST/LD
SLC25A11	11	26333140	26336144	FST/LD
GP1BA	11	26338288	26340162	FST/LD
CHRNE	11	26363166	26367699	FST/LD
C17orf107	11	26365062	26366823	FST/LD
MINK1	11	26368212	26414884	FST/LD
PLD2	11	26420858	26434116	FST/LD
KRBA2	11	27775230	27795389	FST/LD
NDEL1	11	27795442	27874131	FST/LD
RNF222	11	27806224	27814218	FST/LD
MYH10	11	27880549	28036267	FST/LD
CCDC42	11	28076980	28091991	FST/LD
MFSD6L	11	28091895	28114043	FST/LD
PIK3R6	11	28116385	28170547	FST/LD
PIK3R5	11	28176554	28206009	FST/LD
TMEM63A	12	28161323	28197498	FST/xp-nSL
PYCR2	12	28234260	28238480	FST/xp-nSL
SDE2	12	28292245	28307951	FST/xp-nSL
CDH4	13	54869237	55347473	FST/LD
BMP7	13	58543775	58626488	FST/LD
VAT1L	14	4505210	4680690	FST/xp-nSL
ITFG1	14	15123298	15419771	FST/xp-nSL
PARP8	16	28476208	28667847	FST/LD
HCN1	16	29254261	29704252	FST/LD
FGF10	16	30604422	30702581	FST/LD
GHR	16	32069778	32366181	FST/LD
SLC6A11	19	54821809	54944389	FST/xp-nSL
NAV2	21	22347882	23139863	FST/xp-nSL
CABLES1	23	33745457	33848149	FST/LD
CLUL1	23	35966631	35995175	FST/LD
TYMS	23	36000662	36014104	FST/LD
ENOSF1	23	36013916	36037715	FST/LD
YES1	23	36042075	36107274	FST/LD
