# Supplementary material for: Selection Signatures in the Genome of Dzhalgin Merino Sheep Breed
Source: Animals (Basel). 2025 Sep 30;15(19):2871. doi: 10.3390/ani15192871 (PMC12523943; doi:10.3390/ani15192871)
Supplement: Supplementary file 1 [file animals-15-02871-s001.zip › Table S3.csv]

Enrichment FDR	nGenes	Pathway Genes	Fold Enrichment	Pathway	URL	Genes
0.00383339	33	4552	2.126630729	GO:0030154 cell differentiation	http://amigo.geneontology.org/amigo/term/GO:0030154	DHX9 EPHA3 FRY EPHA6 SPACA1 ATP8A2 PDX1 DEUP1 CDX2 C14orf39 ROBO1 MLLT3 ST3GAL1 DMRT3 RBFOX1 LIMK1 CNR1 CDKN2C PDGFRA DMRTA2 ADAMTS5 SHCBP1L ELAVL4 MSX1 NIPBL TRAPPC9 CYTL1 ZHX2 AGBL4 C1QTNF3 OLFM2 N4BP2L2 PIN1
0.00383339	20	1835	3.197233284	GO:0042127 regulation of cell population proliferation	http://amigo.geneontology.org/amigo/term/GO:0042127	LIFR CDKN2C OSMR PDS5B PDGFRA NPR3 PDX1 DMRTA2 MSX1 CDX2 MAB21L1 AGBL4 ADAMTS1 DHX9 SLC7A1 ROBO1 ERN1 N4BP2L2 ELN ATP8A2
0.00383339	33	4617	2.096691158	GO:0048731 system development	http://amigo.geneontology.org/amigo/term/GO:0048731	EPHA3 FRY RBFOX1 CRYBG3 EPHA6 ATP8A2 PDGFRA PDX1 NIPBL ELN ADAMTS1 ROBO1 MLLT3 ST3GAL1 DMRT3 LIMK1 NPR3 CNR1 CDKN2C DMRTA2 ELAVL4 MSX1 CDX2 TRAPPC9 CYTL1 DMRT2 ZHX2 MAB21L1 AGBL4 CPLANE1 STARD13 N4BP2L2 PIN1
0.00383339	33	4576	2.115477071	GO:0048869 cellular developmental process	http://amigo.geneontology.org/amigo/term/GO:0048869	DHX9 EPHA3 FRY EPHA6 SPACA1 ATP8A2 PDX1 DEUP1 CDX2 C14orf39 ROBO1 MLLT3 ST3GAL1 DMRT3 RBFOX1 LIMK1 CNR1 CDKN2C PDGFRA DMRTA2 ADAMTS5 SHCBP1L ELAVL4 MSX1 NIPBL TRAPPC9 CYTL1 ZHX2 AGBL4 C1QTNF3 OLFM2 N4BP2L2 PIN1
0.007699159	24	2867	2.455635749	GO:0009653 anatomical structure morphogenesis	http://amigo.geneontology.org/amigo/term/GO:0009653	EPHA3 FRY EPHA6 CDH20 SPACA1 PDGFRA MSX1 NIPBL CDX2 ELN ADAMTS1 ROBO1 DMRT3 LIMK1 ATP8A2 PDX1 ADAMTS5 ELAVL4 DMRT2 ZHX2 CPLANE1 STARD13 MLLT3 MAB21L1
0.008590574	20	2143	2.737714922	GO:0008283 cell population proliferation	http://amigo.geneontology.org/amigo/term/GO:0008283	LIFR CDKN2C OSMR PDS5B PDGFRA ERN1 NPR3 PDX1 DMRTA2 MSX1 CDX2 MAB21L1 AGBL4 ADAMTS1 DHX9 SLC7A1 ROBO1 N4BP2L2 ELN ATP8A2
0.008638836	7	257	7.989973062	GO:0048863 stem cell differentiation	http://amigo.geneontology.org/amigo/term/GO:0048863	MLLT3 PDX1 DMRTA2 MSX1 CDX2 PDGFRA N4BP2L2
0.023316218	13	1105	3.451131222	GO:0009887 animal organ morphogenesis	http://amigo.geneontology.org/amigo/term/GO:0009887	PDGFRA NIPBL CDX2 DMRT3 ATP8A2 ADAMTS1 ADAMTS5 MSX1 ZHX2 MLLT3 ELN ROBO1 PDX1
0.037907234	12	1052	3.346153846	GO:0008284 positive regulation of cell population proliferation	http://amigo.geneontology.org/amigo/term/GO:0008284	LIFR OSMR PDGFRA PDX1 DMRTA2 CDX2 MAB21L1 ADAMTS1 DHX9 SLC7A1 ERN1 N4BP2L2
0.037907234	2	7	83.81318681	GO:0014807 regulation of somitogenesis	http://amigo.geneontology.org/amigo/term/GO:0014807	CDX2 DMRT2
0.037907234	16	1757	2.671336631	GO:0022008 neurogenesis	http://amigo.geneontology.org/amigo/term/GO:0022008	EPHA3 FRY EPHA6 ATP8A2 ROBO1 DMRT3 LIMK1 CNR1 CDKN2C DMRTA2 ELAVL4 NIPBL TRAPPC9 ZHX2 AGBL4 PIN1
0.037907234	2	7	83.81318681	GO:0038165 oncostatin-M-mediated signaling pathway	http://amigo.geneontology.org/amigo/term/GO:0038165	LIFR OSMR
0.037907234	15	1522	2.891059335	GO:0048699 generation of neurons	http://amigo.geneontology.org/amigo/term/GO:0048699	EPHA3 FRY EPHA6 ATP8A2 ROBO1 DMRT3 LIMK1 CNR1 DMRTA2 ELAVL4 NIPBL TRAPPC9 ZHX2 AGBL4 PIN1
0.037907234	3	32	27.50120192	GO:0060325 face morphogenesis	http://amigo.geneontology.org/amigo/term/GO:0060325	PDGFRA MSX1 NIPBL
0.038554137	7	377	5.446745562	GO:0003002 regionalization	http://amigo.geneontology.org/amigo/term/GO:0003002	CDX2 DMRT3 DMRTA2 MSX1 MLLT3 DMRT2 ROBO1
0.038554137	8	491	4.779570735	GO:0007389 pattern specification process	http://amigo.geneontology.org/amigo/term/GO:0007389	CDX2 DMRT3 DMRTA2 MSX1 MLLT3 DMRT2 ARL6 ROBO1
0.038554137	3	38	23.15890688	GO:0060323 head morphogenesis	http://amigo.geneontology.org/amigo/term/GO:0060323	PDGFRA MSX1 NIPBL
0.042294284	14	1449	2.834262356	GO:0030182 neuron differentiation	http://amigo.geneontology.org/amigo/term/GO:0030182	EPHA3 FRY EPHA6 ATP8A2 ROBO1 DMRT3 LIMK1 CNR1 DMRTA2 ELAVL4 TRAPPC9 ZHX2 AGBL4 PIN1
0.043384702	20	2618	2.2409943	GO:0007399 nervous system development	http://amigo.geneontology.org/amigo/term/GO:0007399	EPHA3 FRY RBFOX1 EPHA6 ATP8A2 NIPBL ROBO1 DMRT3 LIMK1 CNR1 CDKN2C PDX1 DMRTA2 ELAVL4 MSX1 TRAPPC9 ZHX2 AGBL4 CPLANE1 PIN1
0.044162308	2	9	65.18803419	GO:0048861 leukemia inhibitory factor signaling pathway	http://amigo.geneontology.org/amigo/term/GO:0048861	LIFR OSMR
0.049682962	6	292	6.027660695	GO:0007548 sex differentiation	http://amigo.geneontology.org/amigo/term/GO:0007548	DMRT3 DMRTA2 DMRT2 PDGFRA ADAMTS1 NIPBL
0.049682962	25	3774	1.943204517	GO:0048513 animal organ development	http://amigo.geneontology.org/amigo/term/GO:0048513	CRYBG3 PDGFRA PDX1 NIPBL CDX2 ELN ROBO1 MLLT3 ST3GAL1 DMRT3 RBFOX1 ATP8A2 DMRTA2 ADAMTS1 ADAMTS5 ELAVL4 MSX1 CYTL1 ZHX2 MAB21L1 CPLANE1 TRAPPC9 N4BP2L2 EPHA3 COL5A3
0.049682962	2	10	58.66923077	GO:1904491 protein localization to ciliary transition zone	http://amigo.geneontology.org/amigo/term/GO:1904491	CC2D2B CPLANE1
