# Supplementary material for: Selection Signatures in the Genome of Dzhalgin Merino Sheep Breed
Source: Animals (Basel). 2025 Sep 30;15(19):2871. doi: 10.3390/ani15192871 (PMC12523943; doi:10.3390/ani15192871)
Supplement: Supplementary file 1 [file animals-15-02871-s001.zip › Table S4.csv]

Enrichment FDR	nGenes	Pathway Genes	Fold Enrichment	Pathway	URL	Genes
0.030616822	2	6	97.78205128	GO:0004923 leukemia inhibitory factor receptor activity	http://amigo.geneontology.org/amigo/term/GO:0004923	LIFR OSMR
0.030616822	2	6	97.78205128	GO:0004924 oncostatin-M receptor activity	http://amigo.geneontology.org/amigo/term/GO:0004924	LIFR OSMR
0.036496935	2	8	73.33653846	GO:0004897 ciliary neurotrophic factor receptor activity	http://amigo.geneontology.org/amigo/term/GO:0004897	LIFR OSMR
0.036496935	2	9	65.18803419	GO:0005127 ciliary neurotrophic factor receptor binding	http://amigo.geneontology.org/amigo/term/GO:0005127	LIFR OSMR
