# Supplementary material for: Selection Signatures in the Genome of Dzhalgin Merino Sheep Breed
Source: Animals (Basel). 2025 Sep 30;15(19):2871. doi: 10.3390/ani15192871 (PMC12523943; doi:10.3390/ani15192871)
Supplement: Supplementary file 1 [file animals-15-02871-s001.zip › Table S5.csv]

Enrichment FDR	nGenes	Pathway Genes	Fold Enrichment	Pathway	URL	Genes
0.000914298	3	4	165.0072115	GO:0050923 regulation of negative chemotaxis	http://amigo.geneontology.org/amigo/term/GO:0050923	SLIT2 ROBO1 ROBO2
0.002270637	3	6	110.0048077	GO:0021891 olfactory bulb interneuron development	http://amigo.geneontology.org/amigo/term/GO:0021891	SLIT2 ROBO1 ROBO2
0.012283309	3	11	60.00262238	GO:0021889 olfactory bulb interneuron differentiation	http://amigo.geneontology.org/amigo/term/GO:0021889	SLIT2 ROBO1 ROBO2
0.013331025	4	36	24.44551282	GO:0003156 regulation of animal organ formation	http://amigo.geneontology.org/amigo/term/GO:0003156	FGF10 BMP7 ROBO1 ROBO2
0.029677681	3	18	36.66826923	GO:0003184 pulmonary valve morphogenesis	http://amigo.geneontology.org/amigo/term/GO:0003184	SLIT2 ROBO1 ROBO2
0.029677681	2	3	146.6730769	GO:0061364 apoptotic process involved in luteolysis	http://amigo.geneontology.org/amigo/term/GO:0061364	SLIT2 ROBO2
0.030952158	2	4	110.0048077	GO:0003137 Notch signaling pathway involved in heart induction	http://amigo.geneontology.org/amigo/term/GO:0003137	ROBO1 ROBO2
0.030952158	3	22	30.00131119	GO:0003177 pulmonary valve development	http://amigo.geneontology.org/amigo/term/GO:0003177	SLIT2 ROBO1 ROBO2
0.030952158	5	108	10.18563034	GO:0035249 synaptic transmission glutamatergic	http://amigo.geneontology.org/amigo/term/GO:0035249	UNC13C GRID2 RNF167 P2RX1 HCN1
0.030952158	2	4	110.0048077	GO:0035480 regulation of Notch signaling pathway involved in heart induction	http://amigo.geneontology.org/amigo/term/GO:0035480	ROBO1 ROBO2
0.030952158	2	4	110.0048077	GO:0035481 positive regulation of Notch signaling pathway involved in heart induction	http://amigo.geneontology.org/amigo/term/GO:0035481	ROBO1 ROBO2
0.033988871	2	5	88.00384615	GO:0015729 oxaloacetate transport	http://amigo.geneontology.org/amigo/term/GO:0015729	SLC25A11 SLC13A5
0.033988871	2	5	88.00384615	GO:0015742 alpha-ketoglutarate transport	http://amigo.geneontology.org/amigo/term/GO:0015742	SLC13A5 SLC25A11
0.033988871	2	5	88.00384615	GO:0016199 axon midline choice point recognition	http://amigo.geneontology.org/amigo/term/GO:0016199	ROBO1 ROBO2
0.033988871	2	5	88.00384615	GO:0035385 Roundabout signaling pathway	http://amigo.geneontology.org/amigo/term/GO:0035385	SLIT2 ROBO1
0.037768411	2	7	62.85989011	GO:0001554 luteolysis	http://amigo.geneontology.org/amigo/term/GO:0001554	SLIT2 ROBO2
0.037768411	3	31	21.2912531	GO:0001759 organ induction	http://amigo.geneontology.org/amigo/term/GO:0001759	FGF10 ROBO1 ROBO2
0.037768411	7	276	5.579954013	GO:0003018 vascular process in circulatory system	http://amigo.geneontology.org/amigo/term/GO:0003018	SMTNL2 ABCG2 SLIT2 P2RX1 SOD3 ATP2A3 YES1
0.037768411	3	33	20.00087413	GO:0003180 aortic valve morphogenesis	http://amigo.geneontology.org/amigo/term/GO:0003180	SLIT2 ROBO1 ROBO2
0.037768411	3	28	23.57245879	GO:0003272 endocardial cushion formation	http://amigo.geneontology.org/amigo/term/GO:0003272	BMP7 ROBO1 ROBO2
0.037768411	2	7	62.85989011	GO:0015744 succinate transport	http://amigo.geneontology.org/amigo/term/GO:0015744	SLC25A11 SLC13A5
0.037768411	2	7	62.85989011	GO:0016198 axon choice point recognition	http://amigo.geneontology.org/amigo/term/GO:0016198	ROBO1 ROBO2
0.037768411	2	6	73.33653846	GO:0021800 cerebral cortex tangential migration	http://amigo.geneontology.org/amigo/term/GO:0021800	SLIT2 ROBO1
0.037768411	2	7	62.85989011	GO:0022028 tangential migration from the subventricular zone to the olfactory bulb	http://amigo.geneontology.org/amigo/term/GO:0022028	SLIT2 ROBO1
0.037768411	3	29	22.75961538	GO:0030947 regulation of vascular endothelial growth factor receptor signaling pathway	http://amigo.geneontology.org/amigo/term/GO:0030947	ARNT FGF10 NEDD4
0.037768411	4	75	11.73384615	GO:0048645 animal organ formation	http://amigo.geneontology.org/amigo/term/GO:0048645	FGF10 BMP7 ROBO1 ROBO2
0.037768411	10	587	3.748034334	GO:0051640 organelle localization	http://amigo.geneontology.org/amigo/term/GO:0051640	NUP88 UNC13C NDEL1 POLR2M EXOC1 RNF167 FGF10 MIS12 KIF1C OPA1
0.037768411	4	71	12.39490791	GO:0060411 cardiac septum morphogenesis	http://amigo.geneontology.org/amigo/term/GO:0060411	BMP7 SLIT2 ROBO1 ROBO2
0.037768411	2	7	62.85989011	GO:0071422 succinate transmembrane transport	http://amigo.geneontology.org/amigo/term/GO:0071422	SLC25A11 SLC13A5
0.037768411	5	139	7.914014942	GO:2000027 regulation of animal organ morphogenesis	http://amigo.geneontology.org/amigo/term/GO:2000027	FGF10 BMP7 MLLT3 ROBO1 ROBO2
0.038901902	10	615	3.57739212	GO:0003013 circulatory system process	http://amigo.geneontology.org/amigo/term/GO:0003013	TRHDE SMTNL2 ABCG2 HCN1 SLIT2 P2RX1 SOD3 NAV2 ATP2A3 YES1
0.038901902	3	34	19.41261312	GO:0021772 olfactory bulb development	http://amigo.geneontology.org/amigo/term/GO:0021772	SLIT2 ROBO1 ROBO2
0.039021322	4	81	10.86467236	GO:0050772 positive regulation of axonogenesis	http://amigo.geneontology.org/amigo/term/GO:0050772	ROBO1 ROBO2 NDEL1 SLIT2
0.041613501	2	8	55.00240385	GO:0070100 negative regulation of chemokine-mediated signaling pathway	http://amigo.geneontology.org/amigo/term/GO:0070100	SLIT2 ROBO1
0.041947893	3	36	18.33413462	GO:0021988 olfactory lobe development	http://amigo.geneontology.org/amigo/term/GO:0021988	SLIT2 ROBO1 ROBO2
0.045349301	3	38	17.36918016	GO:0003176 aortic valve development	http://amigo.geneontology.org/amigo/term/GO:0003176	SLIT2 ROBO1 ROBO2
0.045349301	3	38	17.36918016	GO:0003203 endocardial cushion morphogenesis	http://amigo.geneontology.org/amigo/term/GO:0003203	BMP7 ROBO1 ROBO2
0.045349301	9	527	3.757279959	GO:0008015 blood circulation	http://amigo.geneontology.org/amigo/term/GO:0008015	TRHDE SMTNL2 HCN1 SLIT2 P2RX1 SOD3 NAV2 ATP2A3 YES1
