# Supplementary material for: Selection Signatures in the Genome of Dzhalgin Merino Sheep Breed
Source: Animals (Basel). 2025 Sep 30;15(19):2871. doi: 10.3390/ani15192871 (PMC12523943; doi:10.3390/ani15192871)
Supplement: Supplementary file 1 [file animals-15-02871-s001.zip › Table S6.csv]

Enrichment FDR	nGenes	Pathway Genes	Fold Enrichment	Pathway	URL	Genes
0.041127822	2	4	110.0048077	GO:0005944 phosphatidylinositol 3-kinase complex class IB	http://amigo.geneontology.org/amigo/term/GO:0005944	PIK3R5 PIK3R6
